# Supplementary material for: Therapeutic Intervention with Anti-Complement Component 5 Antibody Does Not Reduce NASH but Does Attenuate Atherosclerosis and MIF Concentrations in Ldlr-/-.Leiden Mice
Source: Int J Mol Sci. 2022 Sep 14;23(18):10736. doi: 10.3390/ijms231810736 (PMC9506266; doi:10.3390/ijms231810736)
Supplement: Supplementary file 1 [file ijms-23-10736-s001.zip]

Archive with 1 entries (1 files):
- ijms-1864006-supplementary.pdf
